# Supplementary material for: High Expression of Claudin-4 Is Associated with Synchronous Tumors in Patients with Early Gastric Cancer
Source: J Clin Med. 2022 Jun 20;11(12):3550. doi: 10.3390/jcm11123550 (PMC9224850; doi:10.3390/jcm11123550)
Supplement: Supplementary file 1 [file jcm-11-03550-s001.zip]

Archive with 1 entries (1 files):
- jcm-1715824-supplementary.tif
